# Supplementary material for: The global prevalence of oral leukoplakia: a systematic review and meta-analysis from 1996 to 2022
Source: BMC Oral Health. 2023 Sep 6;23:645. doi: 10.1186/s12903-023-03342-y (PMC10481497; doi:10.1186/s12903-023-03342-y)
Supplement: Supplementary file 4 — Additional file 4. [file 12903_2023_3342_MOESM4_ESM.xls]

## Sheet: ST 1
Supplementary Table 1 The bias of risk analysis result in all studies
Publish year+Authors（3）	Population（1：Population-based Studies；2：Clinic-based Studies；3：Specific Population Studies）	Publish year	OLK	Total	Q1	Q2	Q3	Q4	Q5	Q6	Q7	Q8	Q9	Score	Risk
1996，Tara B Taiyeb Ali	1	1996	12	486	0	0	1	1	0	1	0	0	1	4	medium
1997,MAJ Jeffrey A. Grasser	3	1997	5	214	1	0	1	0	0	1	0	0	1	4	medium
1997，Zain R B	1	1997	112	11697	0	0	0	0	0	1	1	0	0	2	low
2000，Mia HASHIBE	1	2000	927	48700	0	1	0	1	0	0	0	1	0	3	low
2000，Rengaswamy Sankaranarayanan	1	2000	1154	49179	0	0	0	0	0	1	0	0	0	1	low
2000，T. Nagao	1	2000	37	19056	0	1	0	0	1	1	0	0	1	4	medium
2001，Dombi C	1	2001	167	5034	0	1	0	1	1	1	0	0	1	5	medium
2001，G. Campisi	1	2001	15	118	0	0	1	1	0	0	0	0	1	3	low
2001，H.C. Lin	1	2001	25	3088	0	0	1	0	0	1	0	0	0	2	low
2001，Nicola Pearson	3	2001	34	137	1	1	1	1	1	1	0	0	0	6	medium
2002，A Jainkittivong	2	2002	24	500	1	1	1	1	1	1	1	0	1	8	high
2002，Garcı´a-Pola Vallejo MJ	1	2002	5	308	0	0	1	0	0	0	0	0	1	2	low
2003，Christian Scheifele	1	2003	65	16128	0	0	0	0	0	1	0	0	1	2	low
2003，I. Espi2za	1	2003	15	889	0	0	1	1	0	0	0	0	1	3	low
2003，Toru Nagao	3	2003	16	484	1	1	1	0	1	1	0	0	1	6	medium
2004，Paulo JoseÂ Benevides dos Santos	1	2004	1	587	0	0	1	0	0	1	0	0	0	2	low
2005，Ching-H3g Ch3g	1	2005	80	1075	0	0	1	0	0	1	0	0	1	3	low
2005，Eric Oakley	3	2005	40	309	1	1	1	0	1	1	0	1	0	6	medium
2006，TR Saraswathi	2	2006	12	2017	1	1	1	0	1	1	1	0	1	7	high
2007，A. Ariyawardana	3	2007	41	12716	1	0	0	0	0	1	0	0	1	3	low
2008，M Pentenero	3	2008	47	4098	1	1	1	0	1	0	0	0	1	5	medium
2008，Rushabh J Dagli	3	2008	171	513	1	0	1	0	0	1	0	1	0	4	medium
2008，Steven J. Thomas	1	2008	197	1678	0	0	1	0	0	1	0	0	0	2	low
2009，Ali-Rıza-İlker Cebeci	2	2009	20	5000	1	1	1	0	1	1	0	0	1	6	medium
2010，Hemantha K. Amarasinghe	1	2010	71	1029	0	0	1	0	0	0	0	1	0	2	low
2010,Ravi Mehrotra	1	2010	88	3030	0	1	1	0	0	1	0	1	1	5	medium
2010，Reto Morger	3	2010	8	615	1	0	1	1	0	1	0	0	0	4	medium
2010，Yi-Hsin Yang	1	2010	224	2020	0	1	1	0	1	1	0	0	0	4	medium
2011，Amy Ming-Fang Yen	1	2011	368	79940	0	1	0	0	1	1	0	0	0	3	low
2011，Raghavendra Byakodi	2	2011	75	24422	1	0	0	0	1	1	0	1	1	5	medium
2011，VC Carrard	1	2011	17	1586	0	0	1	0	0	0	0	0	1	2	low
2013，Agbor MA	3	2013	19	226	1	1	1	0	0	1	0	0	0	4	medium
2013，Fariborz Mansour Ghanaei	1	2013	2	1581	0	0	1	1	0	1	0	0	1	4	medium
2013，Jairo Robledo-Sierra	2	2013	24	6448	1	0	0	0	1	1	0	0	0	3	low
2013，Sushi Kadanakuppe	1	2013	3	2605	0	0	1	1	0	0	0	0	1	3	low
2014，Mithra N. Hegde	2	2014	42	2000	1	1	1	0	0	0	0	0	1	4	medium
2014，Queiroz	2	2014	43	6560	1	0	0	0	0	1	0	1	1	4	medium
2014，Santhosh Vediyera Chandroth	3	2014	135	979	1	0	1	0	0	0	0	0	0	2	low
2014，Y Hassona	2	2014	5	1041	1	1	1	0	1	0	0	0	1	5	medium
2015，Chang-Cheng Chang	1	2015	279	5161	0	0	0	0	0	0	0	0	0	0	low
2015，Elizabeth L. Yanik	1	2015	1526	470266	0	0	0	0	1	1	1	0	1	4	medium
2015，Jinqiu Feng	1	2015	24	11054	0	0	0	0	0	1	0	0	1	2	low
2015，José Nicolau GHE2	1	2015	11	801	0	1	1	0	1	1	0	0	1	5	medium
2015，Nilesh Arj3 Torwane	1	2015	19	432	0	0	1	0	0	1	0	1	0	3	low
2015，Sameer Rastogi	2	2015	48	400	1	1	1	0	0	1	0	0	1	5	medium
2015，Viviani-Silva Araújo	3	2015	1	395	1	0	1	0	0	0	0	1	0	3	low
2017，Anzil KS Ali	3	2017	319	2163	1	0	1	0	0	1	0	0	1	4	medium
2017，Divya Mehrotra	1	2017	2980	402669	0	0	0	0	0	1	1	0	0	2	low
2017，He Liang	1	2017	7371	29476	0	1	0	0	1	1	1	0	0	4	medium
2017，P3ith Shetty	3	2017	20	450	1	0	1	1	1	1	0	0	0	5	medium
2018，Al-Maweri SA	2	2018	13	1052	1	0	1	0	0	0	0	0	0	2	low
2018，Andrej Aleksander Kansky	1	2018	12	2395	0	0	1	0	0	1	0	0	1	3	low
2018，Christiana Madjova	2	2018	6	603	1	0	1	0	0	1	1	0	1	5	medium
2018，Nisha Rani Yadav	3	2018	70	464	1	0	1	0	0	1	0	0	0	3	low
2018,Shrikanth Muralidharan1	3	2018	110	350	1	0	1	0	0	0	1	0	0	3	low
2018，Tepirou Chher	1	2018	25	1298	0	0	1	1	0	1	0	1	0	4	medium
2019，Meghashyam Bhat	1	2019	21	873	0	0	1	0	0	1	0	0	1	3	low
2019，Sendhil Kumar	1	2019	33	1048	0	1	1	0	1	1	0	1	1	6	medium
2020，Carla Cruvinel Pontes	1	2020	48	1976	0	1	1	0	0	0	0	0	1	3	low
2020，Shuy3 Ge	1	2020	1	653	0	0	1	0	0	1	0	0	1	3	low
2020，Ulla Maija Oivio	1	2020	9	1961	0	0	1	0	1	1	0	0	1	4	medium
2021，Allan Vinícius Martins-de-Barros	1	2021	7	304	0	0	1	1	0	0	0	0	0	2	low
2021，Stefan Kindler	1	2021	40	6078	0	1	0	0	1	0	0	0	1	3	low
2021，Yunus G.Y.	3	2021	51	185	1	1	1	0	1	1	0	0	1	6	medium
2020，Afolabi Oyapero	3	2020	5	144	1	0	1	0	0	1	0	0	0	3	low
2022，Choudhury AR	3	2022	31	451	1	0	1	0	0	0	0	0	0	2	low
2022，Denny E. Ceena	2	2022	9	450	1	1	1	1	0	1	0	0	1	6	medium
2022，Sandeep Kumar	3	2022	60	453	1	0	1	0	0	0	0	1	1	4	medium
2022，Libin Benance Jacob	1	2022	29	930	0	0	1	0	0	1	1	0	0	3	low
Risk：low（Score=0-3），medium（Score=4-6），low（Score=7-9）

## Sheet: ST2
Supplementary Table 2 The sensitivity analysis result in all studies
Study leaft out	OLK	Total	Subgroup	ES in the subgroup %（95%CI）	Overall ES %（95%CI）	I^2（intra-subgroup）	P（intra-subgroup）	Test for heterogeneity among sub-groups	P（among subgroup）	P（overall ）
1996，Tara B Taiyeb Ali	12	486	Population-based	2.22（1.42，3.19）	3.42（2.66,4.28）	99.8721	＜0.0001	18.9144	0.0001	＜0.0001
1997，Zain R B	112	11697	Population-based	2.27（1.46，3.26）	3.46（2.69,4.33）	99.8721	＜0.0001	19.0613	0.0001	＜0.0001
2000，Mia HASHIBE	927	48700	Population-based	2.24（1.42，3.24）	3.44（2.66,4.32）	99.87	＜0.0001	18.9464	0.0001	＜0.0001
2000，Rengaswamy Sankaranarayanan	1154	49179	Population-based	2.23（1.41，3.22）	3.43（2.65,4.31）	99.8683	＜0.0001	18.9143	0.0001	＜0.0001
2000，T. Nagao	37	19056	Population-based	2.32（1.49，3.32）	3.49（2.71,4.37）	99.8714	＜0.0001	19.2042	0.0001	＜0.0001
2001，Dombi C	167	5034	Population-based	2.20（1.41，3.17）	3.41（2.65,4.27）	99.8714	＜0.0001	18.8602	0.0001	＜0.0001
2001，G. Campisi	15	118	Population-based	2.10（1.33，3.04）	3.33（2.58,4.18）	99.872	＜0.0001	18.5816	0.0001	＜0.0001
2001，H.C. Lin	25	3088	Population-based	2.28（1.47，3.26）	3.46（2.69,4.33）	99.8721	＜0.0001	19.0845	0.0001	＜0.0001
2002，Garcı´a-Pola Vallejo MJ	5	308	Population-based	2.25（1.44，3.22）	3.44（2.67,4.30）	99.8721	＜0.0001	18.9753	0.0001	＜0.0001
2003，Christian Scheifele	65	16128	Population-based	2.30（1.48，3.30）	3.48（2.70,4.35）	99.8719	＜0.0001	19.1507	0.0001	＜0.0001
2003，I. Espinoza	15	889	Population-based	2.25（1.44，3.22）	3.44（2.67,4.30）	99.8721	＜0.0001	18.9801	0.0001	＜0.0001
2004，Paulo JoseÂ Benevides dos Santos	1	587	Population-based	2.31（1.50，3.29）	3.48（2.71,4.35）	99.8721	＜0.0001	19.1865	0.0001	＜0.0001
2005，Ching-Hung Chung	80	1075	Population-based	2.13（1.35，3.08）	3.36（2.60,4.21）	99.8715	＜0.0001	18.6722	0.0001	＜0.0001
2008，Steven J. Thomas	197	1678	Population-based	2.07（1.30，3.00）	3.32（2.57,4.16）	99.8701	＜0.0001	18.5443	0.0001	＜0.0001
2010，Hemantha K. Amarasinghe	71	1029	Population-based	2.14（1.36，3.09）	3.37（2.61,4.22）	99.8716	＜0.0001	18.692	0.0001	＜0.0001
2010,Ravi Mehrotra	88	3030	Population-based	2.21（1.41，3.18）	3.42（2.65,4.28）	99.8718	＜0.0001	18.8871	0.0001	＜0.0001
2010，Yi-Hsin Yang	224	2020	Population-based	2.08（1.31，3.01）	3.32（2.57,4.16）	99.8698	＜0.0001	18.5602	0.0001	＜0.0001
2011，Amy Ming-Fang Yen	368	79940	Population-based	2.30（1.44，3.35）	3.49（2.68,4.40）	99.8713	＜0.0001	19.0971	0.0001	＜0.0001
2011，VC Carrard	17	1586	Population-based	2.27（1.46，3.24）	3.46（2.69,4.32）	99.8721	＜0.0001	19.0477	0.0001	＜0.0001
2013，Fariborz Mansour Ghanaei	2	1581	Population-based	2.32（1.50，3.31）	3.49（2.72,4.36）	99.8721	＜0.0001	19.2228	0.0001	＜0.0001
2013，Sushi Kadanakuppe	3	2605	Population-based	2.32（1.50，3.31）	3.49（2.72,4.36）	99.872	＜0.0001	19.233	0.0001	＜0.0001
2015，Chang-Cheng Chang	279	5161	Population-based	2.16（1.38，3.11）	3.38（2.62,4.23）	99.8702	＜0.0001	18.7512	0.0001	＜0.0001
2015，Elizabeth L. Yanik	1526	470266	Population-based	2.32（1.32，3.58）	3.52（2.59,4.58）	99.8538	＜0.0001	18.9648	0.0001	＜0.0001
2015，Jinqiu Feng	24	11054	Population-based	2.32（1.49，3.31）	3.49（2.71,4.36）	99.8718	＜0.0001	19.2007	0.0001	＜0.0001
2015，José Nicolau GHENO	11	801	Population-based	2.26（1.45，3.23）	3.45（2.68,4.31）	99.8721	＜0.0001	19.0097	0.0001	＜0.0001
2015，Nilesh Arjun Torwane	19	432	Population-based	2.18（1.39，3.14）	3.40（2.63,4.25）	99.872	＜0.0001	18.8025	0.0001	＜0.0001
2017，Divya Mehrotra	2980	402669	Population-based	2.30（1.26，3.62）	3.51（2.55,4.62）	99.8719	＜0.0001	18.8611	0.0001	＜0.0001
2017，He Liang	7371	29476	Population-based	1.84（1.48，2.24）	3.00（2.59,3.45）	99.3443	＜0.0001	18.2617	0.0001	＜0.0001
2018，Andrej Aleksander Kansky	12	2395	Population-based	2.29（1.48，3.28）	3.47（2.70,4.34）	99.8721	＜0.0001	19.1341	0.0001	＜0.0001
2018，Tepirou Chher	25	1298	Population-based	2.24（1.44，3.21）	3.44（2.67,4.29）	99.8721	＜0.0001	18.9606	0.0001	＜0.0001
2019，Meghashyam Bhat	21	873	Population-based	2.22（1.43，3.19）	3.43（2.66,4.28）	99.8721	＜0.0001	18.9212	0.0001	＜0.0001
2019，Sendhil Kumar	33	1048	Population-based	2.21（1.41，3.17）	3.41（2.65,4.27）	99.872	＜0.0001	18.8707	0.0001	＜0.0001
2020，Carla Cruvinel Pontes	48	1976	Population-based	2.22（1.42，3.19）	3.43（2.66,4.28）	99.872	＜0.0001	18.9209	0.0001	＜0.0001
2020，Shuyun Ge	1	653	Population-based	2.31（1.50，3.30）	3.49（2.71,4.35）	99.8721	＜0.0001	19.1947	0.0001	＜0.0001
2020，Ulla‑Maija Oivio	9	1961	Population-based	2.30（1.48，3.28）	3.48（2.70,4.34）	99.8721	＜0.0001	19.1409	0.0001	＜0.0001
2021，Allan Vinícius Martins-de-Barros	7	304	Population-based	2.23（1.43，3.19）	3.43（2.66,4.28）	99.8721	＜0.0001	18.9231	0.0001	＜0.0001
2021，Stefan Kindler	40	6078	Population-based	2.29（1.47，3.27）	3.47（2.70,4.34）	99.8721	＜0.0001	19.1078	0.0001	＜0.0001
2022，Libin Benance Jacob	29	930	Population-based	2.21（1.41，3.17）	3.41（2.65,4.27）	99.872	＜0.0001	18.8726	0.0001	＜0.0001
2014，Queiroz	43	6560	Clinic-based	1.47（0.83，2.28）	3.47（2.70,4.34）	96.2677	＜0.0001	16.8927	0.0002	＜0.0001
2002，A Jainkittivong	24	500	Clinic-based	1.15（0.68，1.74）	3.39（2.63,4.24）	95.5427	＜0.0001	21.9968	＜0.0001	＜0.0001
2006，TR Saraswathi	12	2017	Clinic-based	1.46（0.86，2.20）	3.47（2.70,4.33）	96.2996	＜0.0001	17.4213	0.0002	＜0.0001
2009，Ali-Rıza-İlker Cebeci	20	5000	Clinic-based	1.51（0.87，2.30）	3.48（2.71,4.35）	96.2851	＜0.0001	16.7043	0.0002	＜0.0001
2011，Raghavendra Byakodi	75	24422	Clinic-based	1.54（0.87，2.40）	3.49（2.70,4.36）	95.442	＜0.0001	16.1203	0.0003	＜0.0001
2013，Jairo Robledo-Sierra	24	6448	Clinic-based	1.52（0.87，2.34）	3.48（2.71,4.35）	96.2604	＜0.0001	16.5049	0.0003	＜0.0001
2014，Mithra N. Hegde	42	2000	Clinic-based	1.28（0.76，1.91）	3.43（2.67,4.29）	95.5511	＜0.0001	19.942	＜0.0001	＜0.0001
2014，Y Hassona	5	1041	Clinic-based	1.46（0.87，2.19）	3.47（2.70,4.34）	96.3047	＜0.0001	17.4818	0.0002	＜0.0001
2015，Sameer Rastogi	48	400	Clinic-based	0.93（0.59,1.35）	3.32（2.57,4.17）	92.9171	＜0.0001	28.4866	＜0.0001	＜0.0001
2018，Al-Maweri SA	13	1052	Clinic-based	1.37（0.81,2.07）	3.45（2.68,4.31）	96.2014	＜0.0001	18.4987	0.0001	＜0.0001
2018，Christiana Madjova	6	603	Clinic-based	1.39（0.83,2.09）	3.46（2.69,4.32）	96.2707	＜0.0001	18.315	0.0001	＜0.0001
2022，Denny E. Ceena	9	450	Clinic-based	1.31（0.77,1.98）	3.43（2.67,4.29）	96.1655	＜0.0001	19.3568	0.0001	＜0.0001
1997,MAJ Jeffrey A. Grasser	5	214	Specific population	9.58（5.09,15.27）	3.43（2.66,4.28）	99.3031	＜0.0001	19.3548	0.0001	＜0.0001
2001，Nicola Pearson	34	137	Specific population	8.45（4.32,13.77）	3.26（2.52，4.10）	99.2818	＜0.0001	16.4502	0.0003	＜0.0001
2003，Toru Nagao	16	484	Specific population	9.50（4.99,15.23）	3.41（2.65,4.27）	99.3028	＜0.0001	18.8286	0.0001	＜0.0001
2005，Eric Oakley	40	309	Specific population	8.90（4.61,14.39）	3.32（2.57,4.16）	99.2873	＜0.0001	17.546	0.0002	＜0.0001
2007，A. Ariyawardana	41	12716	Specific population	9.93（5.56,15.38）	3.48（2.71,4.35）	98.7174	＜0.0001	22.3466	＜0.0001	＜0.0001
2008，M Pentenero	47	4098	Specific population	9.77（4.70,16.39）	3.45（2.68,4.32）	99.2866	＜0.0001	16.1399	0.0003	＜0.0001
2008，Rushabh J Dagli	171	513	Specific population	8.11（4.29,12.99）	3.19（2.45,4.01）	99.153	＜0.0001	17.2297	0.0002	＜0.0001
2010，Reto Morger	8	615	Specific population	9.73（5.14,15.54）	3.45（2.68,4.31）	99.3018	＜0.0001	19.3833	0.0001	＜0.0001
2013，Agbor MA	19	226	Specific population	9.14（4.77,14.71）	3.36（2.60,4.21）	99.2983	＜0.0001	18.1107	0.0001	＜0.0001
2014，Santhosh Vediyera Chandroth	135	979	Specific population	8.86（4.60,14.31）	3.30（2.56,4.14）	99.2422	＜0.0001	17.5911	0.0002	＜0.0001
2015，Viviani-Silva Araújo	1	395	Specific population	9.91（5.33,15.70）	3.48（2.71,4.34）	99.2984	＜0.0001	20.2824	＜0.0001	＜0.0001
2017，Anzil KS Ali	319	2163	Specific population	8.81（4.67,14.06）	3.29（2.55，4.13）	99.1178	＜0.0001	18.3648	0.0001	＜0.0001
2017，Punith Shetty	20	450	Specific population	9.40（4.93,15.10）	3.40（2.63,4.25）	99.3017	＜0.0001	18.6016	0.0001	＜0.0001
2018，Nisha Rani Yadav	70	464	Specific population	8.80（4.56,14.24）	3.30（2.55,4.14）	99.271	＜0.0001	17.4019	0.0002	＜0.0001
2018,Shrikanth Muralidharan1	110	350	Specific population	8.19（4.24,13.26	3.20（2.47，4.03）	99.2172	＜0.0001	16.5828	0.0003	＜0.0001
2021，Yunus G.Y.	51	185	Specific population	8.34（4.26,13.60）	3.24（2.50，4.07）	99.2686	＜0.0001	16.3226	0.0003	＜0.0001
2020，Afolabi Oyapero	5	144	Specific population	9.46（5.02,15.10）	3.41（2.65,4.26）	99.3029	＜0.0001	19.0816	0.0001	＜0.0001
2022，Choudhury AR	31	451	Specific population	9.23（4.81,14.87）	3.37（2.61,4.22）	99.2972	＜0.0001	18.183	0.0001	＜0.0001
2022，Sandeep Kumar	60	453	Specific population	8.89（4.60,14.37）	3.31（2.56,4.16）	99.2786	＜0.0001	17.5227	0.0002	＜0.0001
ES=estimated prevalence

## Sheet: ST3
Supplementary Table 3 The characteristics of the 69 included studies
Publish year+Authors	Continent	Country	Population（1：Population-based Studies；2：Clinic-based Studies；3：Specific Population Studies）		sample			patient			Definition	Clinical examination（Yes/No）	Biopsy	Subgroup
			Number	Remarks	Total	Sex（M）	Sex（F）	OLK	Sex（M）	Sex（F）				Age	Smoking	Alchol	Betel nut	Dstrict（1-urban；2-rural）
1996，Tara B Taiyeb Ali	Asia	Malaysia	1		486	218	268	12			WHO1980	yes	no	≥60
1997，Zain R B	Asia	Malaysia	1		11697	4698	6999	112	75	37	WHO 1980	yes	no	20-115
2000，Mia HASHIBE	Asia	India	1		48700	18413	30287	927	516	411	Other	yes	un	＞35	√	√
2000，Rengaswamy Sankaranarayanan	Asia	India	1		49179	18605	30574	1154			un	yes	yes	un
2000，T. Nagao	Asia	Japan	1		19056	5885	13171	37			WHO1980	yes	yes	＞40
2001，Dombi C	Europe	Hungary	1		5034	2131	2903	167	123	44	Axe´ll T，1984	yes	no	18-89	√	√
2001，G. Campisi	Europe	Italy	1		118	118		15	15		1996 conference	yes	no	≥40	√	√
2001，H.C. Lin	Asia	China	1		3088	1522	1566	25	25	0	WHO 1980	yes	no	35-44；65-74
2002，Garcı´a-Pola Vallejo MJ	Europe	Spain	1		308	138	170	5	4	1	WHO 1996	yes	yes	＞30
2003，Christian Scheifele	North America	America	1		16128	7563	8565	65	45	20	who 1978	yes	no	＞20	√
2003，I. Espinoza	South America	Chile	1		889	338	551	15			WHO 1997	yes	no	≥65
2004，Paulo JoseÂ Benevides dos Santos	South America	Brazil	1		587			1			WHO 1980	yes	no	0-45
2005，Ching-Hung Chung	Asia	China（Taiwan）	1		1075	526	549	80	65	15	WHO1980	yes	no	＞15	√	√		2
2008，Steven J. Thomas	North America	America）	1		1678	799	879	197	156	41	WHO 1984	yes	no	＞18	√		√
2010，Hemantha K. Amarasinghe	Asia	Sri Lanka	1		1029	405	624	71	55	16	consistent with WHO 1996	yes	yes	＞30
2010,Ravi Mehrotra	Asia	India	1		3030	2150	880	88			WHO,1980	yes	yes	un
2010，Yi-Hsin Yang	Asia	China（Taiwan）	1		2020	723	1297	224	92	132	WHO 1980	yes	yes	≥35
2011，Amy Ming-Fang Yen	Asia	China（Taiwan）	1		79940	30852	49088	368	311	57	un	yes	no	＞20	√	√	√
2011，VC Carrard	South America	Brazil	1		1586	719	867	17	9	8	WHO 1997	yes	yes	≥14
2013，Fariborz Mansour Ghanaei	Asia	Iran	1		1581	839	742	2			un	yes	yes	＞30
2013，Sushi Kadanakuppe	Asia	India	1	tribe	2605	1545	1060	3			WHO 1997	yes	no	1-80
2015，Chang-Cheng Chang	Asia	China（Taiwan）	1		5161			279			WHO 1997	yes	no	20-80
2015，Elizabeth L. Yanik	North America	America	1	insurance database	470266			1526			un	yes	un	≥65
2015，Jinqiu Feng	Asia	China	1		11054	5140	5914	24	18	6	WHO 1980	yes	no	All
2015，José Nicolau GHENO	South America	Brazil	1	agribusiness	801	362	439	11			un	yes	no	11-88
2015，Nilesh Arjun Torwane	Asia	India	1		432	218	214	19	18	1	un	yes	no	average=37.7
2017，Divya Mehrotra	Asia	India	1		402669			2980			un	un	un	≥15	√
2017，He Liang	Asia	China（Mainland）	1		29476	13139	16337	7371	5591	1780	before WHO 1984	yes	no	40-69	√	√
2018，Andrej Aleksander Kansky	Europe	Slovenia	1		2395	904	1491	12			WHO 1980	yes	un	22-92	√
2018，Tepirou Chher	Asia	Cambodia	1		1298			25			un	yes	no	≥18
2019，Meghashyam Bhat	Asia	India	1		873			21			un	yes	un	35-54
2019，Sendhil Kumar	Asia	India	1		1048			33			WHO1980	yes	no	18-87
2020，Carla Cruvinel Pontes	Africa	South Africa	1		1976	480	1496	48	21	27	WHO 2016	yes	no	≥18
2020，Shuyun Ge	Asia	China	1		653	337	316	1			WHO1980	yes	yes	17-92
2020，Ulla‑Maija Oivio	Europe	Finland	1		1961	911	1050	9	6	3	WHO1980	yes	no	44-47
2021，Allan Vinícius Martins-de-Barros	South America	Brazil	1		304	93	211	7			OPMD 2007	yes	no	＞40
2021，Stefan Kindler	Europe	Germany	1		6078	6078		40			consistent with WHO 2005	yes	no	20-79
2022，Libin Benance Jacob	Asia	India	1		930	352	578	29			un	yes	no	18-60	√
2014，Queiroz	South America	Brazil	2		6560			43			un	yes	yes
2013，Jairo Robledo-Sierra	Europe	Sweden	2		6448			24	11	13	WHO1978	yes	no
2018，Christiana Madjova	Europe	Bulgaria	2	Retrospective study	603	223	380	6			un	yes	no	18-82
2002，A Jainkittivong	Asia	Thai	2		500	194	306	24	17	7	WHO 1980	yes	no	≥60	√
2014，Y Hassona	Asia	Jordan	2		1041			5			WHO 2005	yes	yes	16-86
2009，Ali-Rıza-İlker Cebeci	Asia	Turkey	2		5000	2075	2925	20	16	4	WHO1980	yes	yes	17-85
2006，TR Saraswathi	Asia	India	2		2017	1287	730	12	9	3	un	yes	un	13-84
2014，Mithra N. Hegde	Asia	India	2		2000	1112	888	42	38	4	WHO 1997	yes	no	All
2015，Sameer Rastogi	Asia	India	2		400	284	116	48			WHO，un	yes	no	60-100
2011，Raghavendra Byakodi	Asia	India	2		24422			75	56	19	un	yes	yes
2018，Al-Maweri SA	Asia	Yemen	2		1052	588	464	13	11	2	OPMD 2007	yes	yes	15-87				1+2
2022，Denny E. Ceena	Asia	India	2		450	299	151	9			un	yes	un	60-90
1997,MAJ Jeffrey A. Grasser	North America	America(Carolina)	3	Soldiers	214			5			un	yes	no	18-47
2001，Nicola Pearson	Europe	England	3	Bengali	137	77	60	34	18	16	WHO1980	yes	no	≥40
2003，Toru Nagao	Europe	England	3	Japanese in company	484	307	177	16	13	3	WHO1980	yes	no	All
2005，Eric Oakley	North America	America（sapan）	3	Senior high school student	309			40			who 1978	yes	no	14-18
2007，A. Ariyawardana	Asia	Sri Lanka	3	Works in tea estate plantations	12716	5468	7248	41	14	27	WHO1980	yes	yes	≥15
2008，M Pentenero	Europe	Italy	3	Volunteer	4098	2040	2058	47	37	10	WHO1997	yes	yes	All
2008，Rushabh J Dagli	Asia	India	3	Miners	513			171			WHO1980	yes	no	≥18
2010，Reto Morger	Europe	Switzerland	3	Swiss Army Recruits	615	615		8	8		WHO 1980	yes	yes（biopsy advised）	18-24	√	√
2013，Agbor MA	Africa	Cameroon	3	Fishermen and farmers	226	73	153	19			un	yes	no	40-69	√
2014，Santhosh Vediyera Chandroth	Asia	India	3	Fishermen	979	562	417	135	82	53	WHO 2013	yes	no	≥18	√
2015，Viviani-Silva Araújo	South America	Brazil	3	Police	395			1			WHO 1997	yes	un	un
2017，Anzil KS Ali	Asia	India	3	Worker	2163	1982	181	319			un	yes	no	15-54	√
2017，Punith Shetty	Asia	India	3	Drivers	450	450		20	20		un	yes	un	＞18
2018，Nisha Rani Yadav	Asia	India	3	Old age homes	464	291	173	70			un	yes	un
2018,Shrikanth Muralidharan1	Asia	India	3	Women in sex work in the red light	350			110			WHO 1997	un	no	＞18
2021，Yunus G.Y.	Asia	India	3	beedi rolling workers	185	74	111	51			un	yes	no	aver=44.82 ± 13.54
2020，Afolabi Oyapero	Afirca	Nigeria	3	commercial drivers	144	144		5	5		un	yes	no	>18	√
2022，Choudhury AR	Asia	India	3	Government Bus drivers and other employees of NWKRTC	451	414	37	31			WHO 2013	yes	un	24-60
2022，Sandeep Kumar	Asia	India	3	mine workers	453			60			WHO 1997	yes	no	18-54
